# Supplementary material for: Lysophosphatidic Acid Mediates Imiquimod-Induced Psoriasis-like Symptoms by Promoting Keratinocyte Proliferation through LPAR1/ROCK2/PI3K/AKT Signaling Pathway
Source: Int J Mol Sci. 2021 Oct 5;22(19):10777. doi: 10.3390/ijms221910777 (PMC8509620; doi:10.3390/ijms221910777)
Supplement: Supplementary file 1 [file ijms-22-10777-s001.zip]

Archive with 1 entries (1 files):
- ijms-1381680-supplementary.pdf
